# Supplementary material for: Gardening in Childcare Centers: A Randomized Controlled Trial Examining the Effects of a Garden Intervention on Physical Activity among Children Aged 3–5 Years in North Carolina
Source: Int J Environ Res Public Health. 2023 May 24;20(11):5939. doi: 10.3390/ijerph20115939 (PMC10252818; doi:10.3390/ijerph20115939)
Supplement: Supplementary file 1 [file ijerph-20-05939-s001.zip]

Archive with 1 entries (1 files):
- ijerph-2259672-supplementary.pdf
